# Supplementary material for: Kinetics of IFNγ-Induced Cytokines and Development of Immune-Related Adverse Events in Patients Receiving PD-(L)1 Inhibitors
Source: Cancers (Basel). 2024 May 1;16(9):1759. doi: 10.3390/cancers16091759 (PMC11083441; doi:10.3390/cancers16091759)
Supplement: Supplementary file 1 [file cancers-16-01759-s001.zip]

Archive with 1 entries (1 files):
- cancers-2918816-supplementary.pdf
